# Supplementary material for: Identifying climate refugia for high‐elevation Alpine birds under current climate warming predictions
Source: Glob Chang Biol. 2022 Apr 20;28(14):4276–91. doi: 10.1111/gcb.16187 (PMC9546033; doi:10.1111/gcb.16187)
Supplement: Supplementary file 1 — Supplementary Material [file GCB-28-4276-s001.zip]

Archive with 3 entries (3 files):
- gcb16187-sup-0001-AppendixS1-2.pdf
- gcb16187-sup-0002-Appendix3.pdf
- gcb16187-sup-0003-Appendix4.R
