# Supplementary material for: Identifying climate refugia for high‐elevation Alpine birds under current climate warming predictions
Source: Glob Chang Biol. 2022 Apr 20;28(14):4276–91. doi: 10.1111/gcb.16187 (PMC9546033; doi:10.1111/gcb.16187)
Supplement: Supplementary file 1 — Supplementary Material [file GCB-28-4276-s001.zip › gcb16187-sup-0003-Appendix4.R]

# compute AICc for models built with SDMtune, using SWD files, with the option add samples to background
# written by G. Calvi and M. Brambilla

AICc_BC<- function (x,y) {
  
  # x = model
  # y = SWD
  
  nparam_x=nrow(x@model@coeff)
  pred.x=predict(x, data = y, type = "raw") # model prediction using SWD
  occ.x=y@coords[y@pa == 1, ]
  bkc.x=y@coords[y@pa == 0, ]
  id_occ.x=paste(occ.x[,1],occ.x[,2],sep="_") # unique id for occurences 
  id_bkg.x=paste(bkc.x[,1],bkc.x[,2],sep="_") # unique id for background points
  vals.x <- pred.x[1:nrow(occ.x)] # predicted values for occurrences
  vals_bkg_no_occ.x=pred.x[(nrow(occ.x)+1):length(pred.x)] 
  vals_occ_non_in_bkg.x=vals.x[-(which(id_occ.x%in%id_bkg.x))]
  vals_bkg.x=c(vals_occ_non_in_bkg.x,vals_bkg_no_occ.x)
  probsum.x <- sum(vals_bkg.x)
  LL.x <- colSums(log(t(t(vals.x)/probsum.x)), na.rm = T)
  aicc.x=(2 * nparam_x - 2 * LL.x) + (2 * (nparam_x) * (nparam_x + 1)/(nrow(occ.x) - nparam_x - 1))
  # print(aicc.x)
  
}
